# Supplementary material for: Assessing Seasonal Effects on Identification of Cultivation Methods of Short–Growth Cycle Brassica chinensis L. Using IRMS and NIRS
Source: Foods. 2024 Apr 11;13(8):1165. doi: 10.3390/foods13081165 (PMC11049375; doi:10.3390/foods13081165)
Supplement: Supplementary file 1 [file foods-13-01165-s001.zip]

Archive with 1 entries (1 files):
- foods-2936327-supplementary.pdf
